# Supplementary material for: Early Access to Oral Antivirals in High-Risk Outpatients: Good Weapons to Fight COVID-19
Source: Viruses. 2022 Nov 14;14(11):2514. doi: 10.3390/v14112514 (PMC9695104; doi:10.3390/v14112514)
Supplement: Supplementary file 1 [file viruses-14-02514-s001.zip]

Archive with 1 entries (1 files):
- viruses-1986503-supplementary.pdf
